# Supplementary material for: Variability of Mitochondrial DNA Heteroplasmy: Association with Asymptomatic Carotid Atherosclerosis
Source: Biomedicines. 2024 Aug 15;12(8):1868. doi: 10.3390/biomedicines12081868 (PMC11351276; doi:10.3390/biomedicines12081868)
Supplement: Supplementary file 1 [file biomedicines-12-01868-s001.zip]

Archive with 3 entries (3 files):
- Sazonova M A Figure S1 14 08 2024.jpg
- Sazonova M A Table S114 08 2024.pdf
- Sazonova M A Table S2 14 08 2024.pdf
